# Supplementary material for: 6-Benzyladenine Treatment Maintains Storage Quality of Chinese Flowering Cabbage by Inhibiting Chlorophyll Degradation and Enhancing Antioxidant Capacity
Source: Plants (Basel). 2023 Jan 11;12(2):334. doi: 10.3390/plants12020334 (PMC9865578; doi:10.3390/plants12020334)
Supplement: Supplementary file 1 [file plants-12-00334-s001.zip]

Archive with 1 entries (1 files):
- plants-2136440-supplementary.pdf
